# Supplementary material for: The impact of consumer preferences on the evolution of competition in China’s automobile market under the Dual Credit Policy—A density game based perspective
Source: PLoS One. 2024 Mar 7;19(3):e0295947. doi: 10.1371/journal.pone.0295947 (PMC10919624; doi:10.1371/journal.pone.0295947)
Supplement: S2 File — (ZIP) [file pone.0295947.s002.zip]

Archive with 2 entries (2 files):
- figure3.m
- figure4-7.m
