# Supplementary material for: The impact of consumer preferences on the evolution of competition in China’s automobile market under the Dual Credit Policy—A density game based perspective
Source: PLoS One. 2024 Mar 7;19(3):e0295947. doi: 10.1371/journal.pone.0295947 (PMC10919624; doi:10.1371/journal.pone.0295947)
Supplement: S2 File — (ZIP) [file pone.0295947.s002.zip › figure3.m]

clc
clear
%xÊÇÊµ¼ÊµÄÈË¿ÚÊýÁ¿£¬yxÊÇÓÃ·ûºÅÇó³£Î¢·Ö·½³ÌµÄ·½³Ì
%tx£¬t·Ö±ðÊÇyx£¬xÏÂµÄºá×ø±ê
t=0:24;
tx=0:60;
x=[77.2914	90.002	94.5003	108.1701	131.3725	217.1445	317.9395	354.5153	424.0253	546.4867	664.7018	709.6202	1031.5044	1373.9649	1447.7799	1545.5	1789.0669	1961.6969	2088.4851	2387.0667 2402.1803 2239.7359];

x0=[500000 77.2914 0.4];
fun = @(k,t)k(1)./(1+((k(1)./k(2))-1).*exp(-k(3).*t));
k = lsqcurvefit(fun,x0,t,x) 
%ÕâÀïµÄ³£Î¢·Ö·½³ÌµÄ½âÔÚÁíÒ»¸ö½Å±¾ÇóµÃ
yx=k(1)./(1+(k(1)./k(2)-1).*exp(-k(3).*tx));
%ÕâÀïÊÇÇóÕæÊµÖµyºÍÄâºÏÖµyxµÄ±ê×¼²î
A=[x;yx(1:23)];
B=std(A);
D=mean(B)

%»­Í¼

plot(tx,yx,'k-o',t,x,'k*','linewidth',1.5);
set(gca,'linewidth',1.5)
legend('CFV Actual Value','CFV Projected Value ','location','northwest');
xlabel('Time/Year','FontWeight','bold')
ylabel('Sales  (millions)','FontWeight','bold')

figure
