# Supplementary material for: The impact of consumer preferences on the evolution of competition in China’s automobile market under the Dual Credit Policy—A density game based perspective
Source: PLoS One. 2024 Mar 7;19(3):e0295947. doi: 10.1371/journal.pone.0295947 (PMC10919624; doi:10.1371/journal.pone.0295947)
Supplement: S2 File — (ZIP) [file pone.0295947.s002.zip › figure4-7.m]

function dy = f( t,y )
A10=1;
A11=1/2456677


A12=1/235678990


A20=0.8;
A22=0.8/2154975056


A21=0.8/2209155807


dy(1)=A10*y(1)-A11*y(1)^2-A12*y(1)*y(2);
dy(2)=A20*y(2)-A22*y(2)^2-A21*y(1)*y(2);

dy=[dy(1);dy(2)];


tspan=[0,30];
y0=[106;2016.0137];
[t,y]=ode45('f1241',tspan,y0);
data=[t,y];
plot(t,y(:,1),'d-',t,y(:,2),'d--','linewidth',1.5);
figure(1)
xlabel('Time(Year)','FontWeight','bold')
ylabel('Scale(Million)','FontWeight','bold')
set(gca,'linewidth',1.5) 
legend('x ','y ')

hold on
